# Supplementary material for: Urinary peptide panel for prognostic assessment of bladder cancer relapse
Source: Sci Rep. 2019 May 21;9:7635. doi: 10.1038/s41598-019-44129-y (PMC6529475; doi:10.1038/s41598-019-44129-y)
Supplement: Supplementary file 1 — Supplementary Data [file 41598_2019_44129_MOESM1_ESM.xlsx]

## Sheet: Table Legends
Supplementary Tables Legends Supplementary Table S1. Clinical characteristics of the study cohort. Column ‘Even (0/1)’ specifies if the patient had a disease relapse (1) or not (0). Samples assignment to training and test set are indicated in the ‘Machine learning set’ column. Supplementary Table S2. Assessment of the BC-106 classification score with regards to predicting recurrence event before …

## Sheet: S1.Clinical_data
Supplementary Table S1. Clinical characteristics of the study cohort. Column ‘Even (0/1)’ specifies if the patient had a disease relapse (1) or not (0). Samples assignment to training and test set are indicated in the ‘Machine learning set’ column.
CE-MS Analysis_ID	BC-106 Classifier Score	Event (0/1)	Survival_time	Date_baseline	Date_followup	Stage_grade_previously_resected_tumor	Multiplicity_previously_resected_tumor	Stage_grade_followup	Multiplicity_followup	Gender	Age	Machine learning set
85045	-1.168	0	35.4333	2007-05-31	2010-04-28	pTaG2	multiple			female	81	TRAINING SET
82546	-0.848	0	17.7	2011-11-30	5/14/2013	pTaG1	multiple			female	43	TRAINING SET
79966	-0.241	0	12.3667	2007-02-20	2008-02-26	pTaG2	multiple			male	40	TRAINING SET
79971	-0.994	0	27.8	2009-06-04	2011-09-16	pTaGx	multiple			female	76	TRAINING SET
78516	-0.934	0	13.2333	2010-01-13	2011-02-14	pTaG1	solitary			female	48	TRAINING SET
82549	-1.183	1	24.5333	2007-08-02	8/7/2009	pTaG2	solitary	pTx	solitary	female	59	TRAINING SET
79998	-0.905	0	60.2	2007-11-22	2012-11-01	pTx	solitary			male	49	TRAINING SET
79891	-1.846	0	3.16667	2007-10-25	1/28/2008	pTaG2	multiple	pTaG2	unknown	male	66	TRAINING SET
80010	-0.421	0	21.5333	2011-09-07	6/14/2013	pTaG2	unknown			female	45	TRAINING SET
85449	-0.515	0	4.46667	2008-05-07	2008-09-18	pTaG3	solitary			male	72	TRAINING SET
85450	-0.232	0	15.2667	2008-03-10	2009-06-11	pTaG2	multiple			male	63	TRAINING SET
85396	-1.167	0	50.8667	2008-08-18	2012-10-22	pTaG3	solitary			male	68	TRAINING SET
82539	0.08	1	27.8333	2007-04-04	7/17/2009	pTaG1	solitary	pTxG2	solitary	male	85	TRAINING SET
82544	-0.412	0	13.1333	2011-06-08	7/6/2012	pTaG1	solitary			male	67	TRAINING SET
85296	0.113	1	9.13333	2012-10-01	2013-07-02	pTaG1	solitary	pTaG1	solitary	male	71	TRAINING SET
80318	-1.323	0	5.33333	2008-10-21	2009-03-30	pTaG2	multiple			male	66	TRAINING SET
85286	-0.185	1	2.16667	2008-04-01	2008-06-05	pTaG1	multiple	pTaG2	multiple	male	71	TRAINING SET
85240	-0.015	1	7.1	2007-07-27	2008-02-25	pTaG2	solitary	pTaG2	multiple	male	71	TRAINING SET
80629	-0.837	1	1.7	2008-07-14	9/3/2008	pTxG3	multiple	pT0	multiple	male	56	TRAINING SET
80391	-0.267	0	4.56667	2009-09-25	2010-02-09	pTaG2	solitary			male	67	TRAINING SET
80635	0.747	1	2.66667	2007-08-06	2007-10-25	pT2G3	solitary	pT2G3	solitary	male	80	TRAINING SET
80724	-0.902	0	5.36667	2012-08-31	2/8/2013	pTaG1	multiple			female	81	TRAINING SET
82079	-1.015	0	27.3	2007-12-13	2010-03-11	pTaG1	solitary			male	40	TRAINING SET
80707	-1.439	1	3.23333	2009-12-23	3/30/2010	pTaG2	multiple	pTaG2	solitary	female	61	TRAINING SET
80725	-0.694	1	23.9667	2008-08-21	2010-08-10	pTaG2	solitary	pTaG1	solitary	male	80	TRAINING SET
78524	-0.769	0	17.4333	2010-03-31	2011-09-05	pTaG1	multiple			male	80	TRAINING SET
78481	0.041	1	9.8	2009-12-18	2010-10-08	papilloma	solitary	pT0	solitary	male	61	TRAINING SET
82096	-1.513	1	25.7333	2009-01-06	2011-02-17	pTaG1	multiple	pTaG2	solitary	male	75	TRAINING SET
81159	-0.711	0	27.5667	2010-12-08	3/14/2013	pTaG1	multiple			male	64	TRAINING SET
80813	-0.685	0	22.3	2010-01-15	11/15/2011	pT3G3	solitary			male	70	TRAINING SET
85311	-0.865	1	9.86667	2012-09-26	2013-07-19	pT1G2	multiple	pT1G2	multiple	male	65	TRAINING SET
82716	-0.456	1	5.03333	2009-11-08	4/8/2010	pTaG3	multiple	pT0	solitary	female	57	TRAINING SET
81326	-0.8	1	4.73333	2009-10-13	2010-03-04	pT1G3	multiple	pTis	multiple	male	59	TRAINING SET
80953	-0.319	0	16.7	2010-10-27	2012-03-11	pTaG2	multiple			male	55	TRAINING SET
78525	-1.16	0	6.8	2010-01-27	8/19/2010	pTaG2	solitary			male	62	TRAINING SET
81375	-0.331	0	17.9667	2010-05-28	2011-11-18	pTaG2	solitary			male	57	TRAINING SET
81317	-1.745	0	24.3667	2011-07-15	7/15/2013	pTaG2	multiple			male	51	TRAINING SET
81383	-0.65	0	11.3667	2011-12-07	2012-11-12	pT1G3	multiple			male	67	TRAINING SET
81385	-0.329	1	2.3	2011-10-05	2011-12-13	pTaG1	solitary	pTaG1	solitary	male	74	TRAINING SET
81559	-0.414	1	1.3	2011-01-24	2011-03-04	pTaG2	multiple	pTaG3	multiple	male	73	TRAINING SET
82786	-0.351	1	9.83333	2011-11-02	2012-08-23	pTaG2	solitary	pTaG2	unknown	male	76	TRAINING SET
82327	-0.655	1	1.16667	2011-11-07	12/12/2011	pTaG2	solitary	pT0	multiple	female	80	TRAINING SET
82787	-0.914	1	9.76667	2012-05-09	2/26/2013	pTaG2	multiple	pTaG2	solitary	male	40	TRAINING SET
82612	0.906	1	1.16667	2011-12-01	2012-01-05	pTaG2	multiple	pTaG2	multiple	male	68	TRAINING SET
82732	0.15	1	5.03333	2012-09-07	2013-02-05	pTaG1	multiple	pTaG2	multiple	male	55	TRAINING SET
82734	-0.352	0	18.2667	2012-02-28	8/29/2013	pTaG2	solitary			male	60	TRAINING SET
85272	-0.914	1	4.66667	2012-09-06	1/24/2013	pT1G2	multiple	pT0	multiple	male	38	TRAINING SET
82545	-0.588	0	42.3333	2009-02-02	2012-07-26	pTx	multiple			female	61	TRAINING SET
79959	-1.061	0	14.9	2009-02-05	4/28/2010	pTx	unknown			male	64	TEST SET
82584	-0.863	1	2.06667	2007-03-01	5/2/2007	pTaG1	solitary	pTaG1	solitary	female	74	TEST SET
85371	-0.702	0	20.0667	2011-01-21	2012-09-14	pTaG1	solitary			female	87	TEST SET
82765	-0.325	1	6.76667	2012-04-25	2012-11-14	pTaG2	multiple	pTaG2	multiple	male	64	TEST SET
80007	-0.772	0	26.8	2007-07-24	10/5/2009	pTaG2	solitary			male	66	TEST SET
80176	-0.454	1	0.766667	2007-04-10	5/3/2007	papilloma	solitary	pTaG1	multiple	male	68	TEST SET
80213	-0.891	1	38.0333	2007-03-01	2010-04-15	pTis	unknown	pT2G3	solitary	male	61	TEST SET
80186	-0.158	1	0.166667	2011-07-27	8/1/2011	pTaG2	solitary	pT0	solitary	male	66	TEST SET
80210	-0.885	1	3.63333	2008-11-06	2009-02-23	pTaG2	multiple	pTaG1	unknown	male	82	TEST SET
85392	-1.016	1	3.06667	2007-02-22	2007-05-25	pTaG2	multiple	pTaG1	unknown	male	72	TEST SET
80261	-0.532	1	11.4333	2008-08-14	7/23/2009	pT1G3	multiple	pTaG3	multiple	male	71	TEST SET
82723	-0.207	0	52	2008-07-08	2012-10-15	pTaG2	multiple			male	63	TEST SET
82540	-1.08	0	18.2	2008-08-12	2010-02-09	pTaG1	multiple			male	63	TEST SET
80267	-0.775	0	41.7	2009-10-01	3/5/2013	pTxG3	solitary			male	61	TEST SET
80271	-0.067	0	5.1	2007-04-03	2007-09-03	pT1G2	unknown			male	78	TEST SET
80278	-0.658	1	9.93333	2008-09-18	2009-07-13	pTaG2	multiple	pTaG2	multiple	male	59	TEST SET
85297	-0.513	0	53.5333	2008-06-09	2012-11-01	pTaG2	multiple			male	56	TEST SET
80347	-0.168	1	5.06667	2008-06-26	2008-11-25	pTaG1	multiple	pTaG2	multiple	male	25	TEST SET
80632	0.43	1	1.46667	2010-10-13	2010-11-26	pT1G2	multiple	pTaG2	multiple	male	72	TEST SET
80644	-1.043	0	12.3333	2011-07-15	2012-07-19	pTaGx	multiple			male	68	TEST SET
80459	-0.287	1	0.9	2008-02-20	2008-03-18	pTaG2	multiple	pTaG2	multiple	male	77	TEST SET
80500	0.437	1	20.6667	2009-06-25	3/7/2011	papilloma	solitary	pTaG2	multiple	male	64	TEST SET
82563	-1.169	1	10.0333	2008-11-26	9/23/2009	pTaG2	multiple	pT0	unknown	female	51	TEST SET
80708	0.134	1	9.96667	2010-01-13	2010-11-08	pTaG1	unknown	pTaG1	solitary	male	49	TEST SET
80716	-0.402	0	19.3333	2009-03-12	2010-10-13	pTaG2	multiple			male	74	TEST SET
82712	-0.191	1	4.93333	2010-08-19	2011-01-14	pTaG2	unknown	pT1G2	multiple	male	79	TEST SET
82303	-0.645	0	58.3	2008-11-28	9/12/2013	pT1G3	multiple			male	66	TEST SET
78480	-1.366	0	29.7333	2009-06-12	2011-11-21	pTaG3	solitary			female	41	TEST SET
82306	-1.009	0	11.9	2011-11-07	2012-10-29	pTaG2	multiple			male	68	TEST SET
81053	-0.155	1	1.63333	2010-05-05	2010-06-23	pTaG1	multiple	pTaG2	solitary	male	70	TEST SET
78129	-1.372	0	34	2010-01-13	2012-10-29	pTaG1	multiple			female	69	TEST SET
78463	-0.769	0	24.5667	2009-05-06	2011-05-13	pTaG2	unknown			male	74	TEST SET
82311	-1.609	0	38.7333	2009-04-09	2012-06-14	pT1G3	solitary			male	68	TEST SET
82102	-0.306	0	3.26667	2012-05-02	2012-08-08	pTaG3	multiple			female	54	TEST SET
80807	-0.283	0	19.4667	2011-09-16	4/22/2013	papilloma	unknown			male	55	TEST SET
81157	0.285	1	4.53333	2010-09-27	2011-02-10	pTaG3	solitary	pTaG3	multiple	male	74	TEST SET
81161	-1.142	0	15.6	2010-05-18	2011-08-29	pTaG2	multiple			male	71	TEST SET
80929	0.099	1	22.4	2011-01-26	2012-11-28	pTaG3	solitary	pTaG2	solitary	male	77	TEST SET
78371	-1.192	0	20.6333	2011-01-21	2012-10-01	pTis	multiple			male	54	TEST SET
85423	-0.077	1	1.03333	2009-10-19	2009-11-19	pTaG2	multiple	pTaG2	unknown	male	61	TEST SET
84883	-0.105	0	23.2667	2011-04-28	3/26/2013	pTaG2	solitary			male	82	TEST SET
81018	-0.429	0	15.2	2011-07-12	2012-10-10	pT1G2	multiple			female	53	TEST SET
81689	-1.103	1	3.03333	2012-07-05	10/4/2012	pTaG2	unknown	pT0	multiple	male	66	TEST SET
81613	-1.132	1	4.4	2011-09-29	2012-02-08	pTaG2	multiple	pTaG2	multiple	male	53	TEST SET
82333	-1.114	0	2.06667	2011-03-31	2011-06-01	pT2G3	unknown			female	62	TEST SET
82697	0.362	0	3.03333	2012-08-02	2012-11-01	pTaG2	solitary			female	54	TEST SET
82761	-0.501	1	13.7	2012-07-25	2013-09-09	pTaG2	solitary	pTaG2	multiple	male	72	TEST SET
82388	-0.415	0	3.3	2012-06-21	2012-09-28	pTaG2	solitary			male	68	TEST SET
86518	-1.25	0	57.5	2007-03-30	2011-12-19	pTaG1	solitary			male	53	TEST SET
81676	-0.44	0	18.7667	2011-10-10	4/25/2013	pTaG1	multiple			male	82	TEST SET

## Sheet: S2.BC106
Supplementary Table S2. Assessment of the BC-106 classification score with regards to predicting recurrence event before cystoscopy.
CE-MS Analysis_ID	Date_baseline	Date_followup	Classifier Score	Relapse	Survival_time	Relapse predicition based on BC-106 score
79966	2007-02-20	2008-02-26	-0.241	negative	12.3667	positive
80010	2011-09-07	6/14/2013	-0.421	negative	21.5333	positive
85449	2008-05-07	2008-09-18	-0.515	negative	4.46667	positive
85450	2008-03-10	2009-06-11	-0.232	negative	15.2667	positive
82544	2011-06-08	7/6/2012	-0.412	negative	13.1333	positive
80391	2009-09-25	2010-02-09	-0.267	negative	4.56667	positive
80953	2010-10-27	2012-03-11	-0.319	negative	16.7	positive
81375	2010-05-28	2011-11-18	-0.331	negative	17.9667	positive
82734	2012-02-28	8/29/2013	-0.352	negative	18.2667	positive
82545	2009-02-02	2012-07-26	-0.588	negative	42.3333	positive
82723	2008-07-08	2012-10-15	-0.207	negative	52	positive
80271	2007-04-03	2007-09-03	-0.067	negative	5.1	positive
85297	2008-06-09	2012-11-01	-0.513	negative	53.5333	positive
80716	2009-03-12	2010-10-13	-0.402	negative	19.3333	positive
82102	2012-05-02	2012-08-08	-0.306	negative	3.26667	positive
80807	2011-09-16	4/22/2013	-0.283	negative	19.4667	positive
84883	2011-04-28	3/26/2013	-0.105	negative	23.2667	positive
81018	2011-07-12	2012-10-10	-0.429	negative	15.2	positive
82697	2012-08-02	2012-11-01	0.362	negative	3.03333	positive
82388	2012-06-21	2012-09-28	-0.415	negative	3.3	positive
81676	2011-10-10	4/25/2013	-0.44	negative	18.7667	positive
85045	2007-05-31	2010-04-28	-1.168	negative	35.4333	negative
82546	2011-11-30	5/14/2013	-0.848	negative	17.7	negative
79971	2009-06-04	2011-09-16	-0.994	negative	27.8	negative
78516	2010-01-13	2011-02-14	-0.934	negative	13.2333	negative
79998	2007-11-22	2012-11-01	-0.905	negative	60.2	negative
79891	2007-10-25	1/28/2008	-1.846	negative	3.16667	negative
85396	2008-08-18	2012-10-22	-1.167	negative	50.8667	negative
80318	2008-10-21	2009-03-30	-1.323	negative	5.33333	negative
80724	2012-08-31	2/8/2013	-0.902	negative	5.36667	negative
82079	2007-12-13	2010-03-11	-1.015	negative	27.3	negative
78524	2010-03-31	2011-09-05	-0.769	negative	17.4333	negative
81159	2010-12-08	3/14/2013	-0.711	negative	27.5667	negative
80813	2010-01-15	11/15/2011	-0.685	negative	22.3	negative
78525	2010-01-27	8/19/2010	-1.16	negative	6.8	negative
81317	2011-07-15	7/15/2013	-1.745	negative	24.3667	negative
81383	2011-12-07	2012-11-12	-0.65	negative	11.3667	negative
79959	2009-02-05	4/28/2010	-1.061	negative	14.9	negative
85371	2011-01-21	2012-09-14	-0.702	negative	20.0667	negative
80007	2007-07-24	10/5/2009	-0.772	negative	26.8	negative
82540	2008-08-12	2010-02-09	-1.08	negative	18.2	negative
80267	2009-10-01	3/5/2013	-0.775	negative	41.7	negative
80644	2011-07-15	2012-07-19	-1.043	negative	12.3333	negative
82303	2008-11-28	9/12/2013	-0.645	negative	58.3	negative
78480	2009-06-12	2011-11-21	-1.366	negative	29.7333	negative
82306	2011-11-07	2012-10-29	-1.009	negative	11.9	negative
78129	2010-01-13	2012-10-29	-1.372	negative	34	negative
78463	2009-05-06	2011-05-13	-0.769	negative	24.5667	negative
82311	2009-04-09	2012-06-14	-1.609	negative	38.7333	negative
81161	2010-05-18	2011-08-29	-1.142	negative	15.6	negative
78371	2011-01-21	2012-10-01	-1.192	negative	20.6333	negative
82333	2011-03-31	2011-06-01	-1.114	negative	2.06667	negative
86518	2007-03-30	2011-12-19	-1.25	negative	57.5	negative
82549	2007-08-02	8/7/2009	-1.183	positive	24.5333	negative
80629	2008-07-14	9/3/2008	-0.837	positive	1.7	negative
80707	2009-12-23	3/30/2010	-1.439	positive	3.23333	negative
80725	2008-08-21	2010-08-10	-0.694	positive	23.9667	negative
82096	2009-01-06	2011-02-17	-1.513	positive	25.7333	negative
85311	2012-09-26	2013-07-19	-0.865	positive	9.86667	negative
81326	2009-10-13	2010-03-04	-0.8	positive	4.73333	negative
82327	2011-11-07	12/12/2011	-0.655	positive	1.16667	negative
82787	2012-05-09	2/26/2013	-0.914	positive	9.76667	negative
85272	2012-09-06	1/24/2013	-0.914	positive	4.66667	negative
82584	2007-03-01	5/2/2007	-0.863	positive	2.06667	negative
80213	2007-03-01	2010-04-15	-0.891	positive	38.0333	negative
80210	2008-11-06	2009-02-23	-0.885	positive	3.63333	negative
85392	2007-02-22	2007-05-25	-1.016	positive	3.06667	negative
80278	2008-09-18	2009-07-13	-0.658	positive	9.93333	negative
82563	2008-11-26	9/23/2009	-1.169	positive	10.0333	negative
81689	2012-07-05	10/4/2012	-1.103	positive	3.03333	negative
81613	2011-09-29	2012-02-08	-1.132	positive	4.4	negative
82539	2007-04-04	7/17/2009	0.08	positive	27.8333	positive
85296	2012-10-01	2013-07-02	0.113	positive	9.13333	positive
85286	2008-04-01	2008-06-05	-0.185	positive	2.16667	positive
85240	2007-07-27	2008-02-25	-0.015	positive	7.1	positive
80635	2007-08-06	2007-10-25	0.747	positive	2.66667	positive
78481	2009-12-18	2010-10-08	0.041	positive	9.8	positive
82716	2009-11-08	4/8/2010	-0.456	positive	5.03333	positive
81385	2011-10-05	2011-12-13	-0.329	positive	2.3	positive
81559	2011-01-24	2011-03-04	-0.414	positive	1.3	positive
82786	2011-11-02	2012-08-23	-0.351	positive	9.83333	positive
82612	2011-12-01	2012-01-05	0.906	positive	1.16667	positive
82732	2012-09-07	2013-02-05	0.15	positive	5.03333	positive
82765	2012-04-25	2012-11-14	-0.325	positive	6.76667	positive
80176	2007-04-10	5/3/2007	-0.454	positive	0.766667	positive
80186	2011-07-27	8/1/2011	-0.158	positive	0.166667	positive
80261	2008-08-14	7/23/2009	-0.532	positive	11.4333	positive
80347	2008-06-26	2008-11-25	-0.168	positive	5.06667	positive
80632	2010-10-13	2010-11-26	0.43	positive	1.46667	positive
80459	2008-02-20	2008-03-18	-0.287	positive	0.9	positive
80500	2009-06-25	3/7/2011	0.437	positive	20.6667	positive
80708	2010-01-13	2010-11-08	0.134	positive	9.96667	positive
82712	2010-08-19	2011-01-14	-0.191	positive	4.93333	positive
81053	2010-05-05	2010-06-23	-0.155	positive	1.63333	positive
81157	2010-09-27	2011-02-10	0.285	positive	4.53333	positive
80929	2011-01-26	2012-11-28	0.099	positive	22.4	positive
85423	2009-10-19	2009-11-19	-0.077	positive	1.03333	positive
82761	2012-07-25	2013-09-09	-0.501	positive	13.7	positive

## Sheet: S3.Cox_permut_p_value
Supplementary Table S3. Peptide sets used as future sets for model building identified in 10 consecutive Cox regression permutations using 70% of randomly selected samples from the training set. For each peptide p-values at each permutation are reported and significant permutations (p-value <0.1) are counted.
Mass [Da]	CE time [min]	Permutation_1	Permutation_2	Permutation_3	Permutation_4	Permutation_5	Permutation_6	Permutation_7	Permutation_8	Permutation_9	Permutation_10	p_value count
3546.67	26.1544	0.0167249	0.00858881	0.012616	0.0319576	0.0643562	0.00684959	0.0407532	0.00882683	0.0114943	0.00931522	10
4846.2	26.6488	0.00948642	0.0190956	0.00669768	0.0277097	0.0479776	0.00741194	0.0253107	0.0113168	0.0372404	0.0175575	10
9866.38	20.8267	0.0583526	0.0362908	0.015688	0.0410369	0.0302363	0.0358528	0.0539366	0.0425907	0.0458118	0.0165291	10
1954.97	25.4453	0.0853337	0.021524	0.0645882	0.0105123	0.0250358	0.0543349	0.0336035	0.0319414	0.084082	0.0606797	10
2030.92	32.6536	0.154043	0.00809995	0.0635511	0.0195939	0.0935957	0.0342951	0.0392484	0.0596665	0.0107719	0.0658824	9
2103.96	33.0788	0.0222011	0.0186091	0.0277767	0.0630374	0.131585	0.0103263	0.0548266	0.0358779	0.00671493	0.0432231	9
2898.31	29.2473	0.0492777	0.0943919	0.0371289	0.122718	0.0483752	0.0075301	0.0870635	0.0405271	0.0751046	0.0744592	9
3349.54	30.9738	0.0954929	0.049131	0.0392727	0.0341344	0.0649699	0.029023	0.0265791	0.187017	0.0465536	0.0574905	9
3556.62	23.9588	0.00898599	0.0221533	0.266242	0.0762869	0.0489789	0.0208889	0.0593691	0.0646512	0.0722508	0.0932966	9
3722.78	21.9443	0.0185141	0.0193426	0.0469576	0.0503551	0.103295	0.0377193	0.0985748	0.0100199	0.053022	0.0318824	9
1179.51	27.7784	0.589322	0.0308404	0.00974505	0.0173575	0.0300137	0.0499957	0.0540516	0.0152463	0.025077	0.0146882	9
1795.79	24.9254	0.0110255	0.0332577	0.0335222	0.0902527	0.256655	0.0334738	0.0212263	0.0395288	0.0510365	0.00908842	9
2093.93	33.7107	0.0431262	0.0172559	0.0450204	0.10299	0.0715042	0.0567696	0.433289	0.056174	0.0664646	0.0225933	8
2170.97	27.5263	0.0974156	0.0819736	0.0716765	0.0558308	0.134125	0.0635097	0.0477413	0.138593	0.0782985	0.0527717	8
5574.25	23.1578	0.0960174	0.0946586	0.0707136	0.469382	0.0445768	0.075527	0.371811	0.0845648	0.0902176	0.0397217	8
1135.49	27.7904	0.354655	0.0131772	0.0432614	0.00842182	0.255773	0.0811119	0.0146639	0.0534929	0.0739008	0.028081	8
2187.99	27.0817	0.212356	0.103391	0.0396388	0.0473201	0.0589065	0.0324118	0.0749951	0.017002	0.0663072	0.158609	7
2319.04	33.8524	0.093735	0.233403	0.0924563	0.0379871	0.0314155	0.0344805	0.322059	0.0600695	0.0972394	0.320603	7
2564.15	23	0.0294368	0.102482	0.178322	0.0877265	0.0845714	0.0994066	0.0828118	0.00569522	0.131806	0.0411256	7
3057.39	29.9564	0.0294172	0.133873	0.0937489	0.324331	0.0866286	0.0119236	0.0976303	0.0702086	0.0885236	0.158608	7
3314.48	20.2104	0.125381	0.04105	0.00864785	0.147559	0.185805	0.0951296	0.0983302	0.0229706	0.0825239	0.0387367	7
4169.93	33.5978	0.6329	0.15391	0.0336953	0.026598	0.058369	0.0157279	0.0612163	0.154685	0.0561568	0.0803365	7
8175.89	19.4729	0.212632	0.0570204	0.0682074	0.0751226	0.333335	0.123434	0.0543368	0.069529	0.0801155	0.0514754	7
1942.83	31.0501	0.522599	0.0897294	0.0967777	0.0220269	0.0135006	0.124282	0.0105403	0.154056	0.0369507	0.0668876	7
2007.94	22.1159	0.170556	0.0529898	0.0131747	0.0490894	0.104529	0.0543239	0.245171	0.0432677	0.0189362	0.0352197	7
2236.98	27.1383	0.0254652	0.0607572	0.0322967	0.482951	0.584917	0.00928086	0.102824	0.0219431	0.22357	0.0755156	6
2264.94	43.1314	0.0260863	0.0476176	0.3424	0.182709	0.482701	0.0429071	0.0117444	0.0199518	0.0160554	0.158503	6
2323.05	22.3916	0.0794912	0.0176017	0.0672223	0.242173	0.0646039	0.0811088	0.28359	0.101231	0.102147	0.0838021	6
2488.11	27.9455	0.0680476	0.0324488	0.0393927	0.180458	0.205214	0.0242914	0.270031	0.0253241	0.394777	0.0317844	6
3136.39	24.5479	0.0150865	0.081763	0.124504	0.0643692	0.110832	0.0441617	0.0807653	0.0717439	0.367851	0.101403	6
3292.54	39.274	0.0210376	0.0937178	0.413429	0.862894	0.0473846	0.0641731	0.0130231	0.266962	0.0994847	0.101912	6
3385.59	25.5397	0.0257469	0.230516	0.108424	0.324248	0.0980083	0.045633	0.175444	0.0154552	0.0631356	0.0353242	6
3432.59	31.9506	0.247621	0.0992321	0.59431	0.00363428	0.00273934	0.0520727	0.204352	0.0339189	0.0626268	0.329362	6
1396.62	26.6326	0.0202244	0.0616336	0.448843	0.0646382	0.0980475	0.113046	0.277888	0.0903438	0.0423132	0.330475	6
1522.68	22.2303	0.161073	0.101119	0.0133814	0.0575112	0.221719	0.0741902	0.0286444	0.0780064	0.123865	0.00752996	6
1834.84	24.2139	0.103039	0.0206983	0.0548594	0.108023	0.0902624	0.0381492	0.104279	0.295748	0.0695114	0.0644802	6

## Sheet: S4.36-peptides
Supplementary Table S4. 36 peptides significant in at least 60% of permutations are listed together with their mass, CE time and protein identifier, name and sequence information (if available). Results of the Cox regression analysis performed on the entire peptidomics dataset (n=98) are reported.
Mass [Da]	CE time [min]	Sequence	Protein Symbol	Protein Name	HR
2030.92	32.6536	PpGEAGKPGEQGVpGDLGApGP	COL1A1	Collagen alpha-1(I) chain	HR: 1.79 (95% CI, 0.44 - 7.2), p = 0.413
2093.93	33.7107	pGPpGDQGPPGPDGPRGApGPpG	COL4A4	Collagen alpha-4(IV) chain	HR: 3.53 (95% CI, 1.3 - 9.56), p = 0.013
2103.96	33.0788	GpPGEAGKpGEQGVpGDLGAPGp	COL1A1	Collagen alpha-1(I) chain	HR: 3.74 (95% CI, 0.59 - 23.87), p = 0.163
2170.97	27.5263	nSGEpGApGSKGDTGAKGEPGpVG	COL1A1	Collagen alpha-1(I) chain	HR: 0.76 (95% CI, 0.32 - 1.8), p = 0.533
2187.99	27.0817	MGNYMDRVPTPQAIRAAQGL	PGLYRP1	Peptidoglycan recognition protein 1	HR: 4.86 (95% CI, 1.47 - 16.02), p = 0.009
2236.98	27.1383	ADGQpGAKGEpGDAGAKGDAGppGP	COL1A1	Collagen alpha-1(I) chain	HR: 1.6 (95% CI, 0.66 - 3.91), p = 0.298
2264.94	43.1314	pGFPGAQGEPGSQGEpGDpGLpGP	COL4A2	Collagen alpha-2(IV) chain	HR: 0.62 (95% CI, 0.37 - 1.03), p = 0.063
2319.04	33.8524	AGppGEAGKPGEQGVpGDLGApGPSG	COL1A1	Collagen alpha-1(I) chain	HR: 0.64 (95% CI, 0.27 - 1.52), p = 0.31
2323.05	22.3916	GQNGEpGGKGERGApGEKGEGGPpG	COL3A1	Collagen alpha-1(III) chain	HR: 2.34 (95% CI, 0.8 - 6.81), p = 0.12
2488.11	27.9455	PpGADGQpGAKGEpGDAGAKGDAGPpGP	COL1A1	Collagen alpha-1(I) chain	HR: 4.26 (95% CI, 1.23 - 14.72), p = 0.022
2564.15	23	GApGQNGEPGGKGERGApGEKGEGGppG	COL3A1	Collagen alpha-1(III) chain	HR: 2.4 (95% CI, 0.99 - 5.84), p = 0.054
2898.31	29.2473	GSpGAKGEVGPAGSPGSNGApGQRGEpGPQGH	COL3A1	Collagen alpha-1(III) chain	HR: 3.15 (95% CI, 0.6 - 16.58), p = 0.175
3057.39	29.9564	DAGGGAGGGGAGAGQRPSFSIDHIMGHGGGGAAPPG	FOXD2	Forkhead box protein D2	HR: 3.11 (95% CI, 1.18 - 8.16), p = 0.021
3136.39	24.5479	DPGLMGERGEDGpAGNGTEGFPGFPGYpGNR	COL6A1	Collagen alpha-1(VI) chain	HR: 2.65 (95% CI, 0.82 - 8.6), p = 0.105
3292.54	39.274	MpGMPGkPGAMGMPGAKGEIGqKGEIGpMGIPGP	COL8A1	Collagen alpha-1(VIII) chain	HR: 0.89 (95% CI, 0.37 - 2.16), p = 0.8
3314.48	20.2104	DEAGSEADHEGTHSTKRGHAKSRPV	FGA	Fibrinogen alpha chain	HR: 2.22 (95% CI, 1.09 - 4.51), p = 0.028
3349.54	30.9738	GSPGSpGPAGPAGPPGYGPQGEPGLQGTqGVPGAPGpp	COL4A3	Collagen alpha-3(IV) chain	HR: 8.75 (95% CI, 1.3 - 59.04), p = 0.026
3385.59	25.5397	QGKTGPPGPPGVVGPQGPTGETGpMGERGHpGPpGP	COL5A1	Collagen alpha-1(V) chain	HR: 2.37 (95% CI, 0.79 - 7.08), p = 0.123
3432.59	31.9506	PpGPAGFAGPPGADGQPGAKGEpGDAGAKGDAGPPGPAGP	COL1A1	Collagen alpha-1(I) chain	HR: 0.53 (95% CI, 0.21 - 1.33), p = 0.179
3546.67	26.1544	GMpGMPGEKGEKGDTGLPGPQGIPGGVGSpGRDGSPGQ	COL14A1	Collagen alpha-1(XIV) chain	HR: 3.15 (95% CI, 0.99 - 10.02), p = 0.051
3556.62	23.9588	FAEEKAVADTRDQADGSRASVDSGSSEEQGGSSRA	PIGR	Polymeric immunoglobulin receptor	HR: 3.64 (95% CI, 1.29 - 10.23), p = 0.014
3722.78	21.9443	GEAGEPGLpGEGGPPGpKGERGEKGESGPSGAAGppGPKGP	COL5A1	Collagen alpha-1(V) chain	HR: 2.32 (95% CI, 0.84 - 6.44), p = 0.106
4169.93	33.5978	GPRGTPGAPGQPGMAGVDGPPGPKGNMGPQGEPGPPGqqGNpGpQ	COL11A1	Collagen alpha-1(XI) chain	HR: 0.56 (95% CI, 0.28 - 1.11), p = 0.096
4846.2	26.6488	--	--	--	HR: 6.69 (95% CI, 1.95 - 22.99), p = 0.003
5574.25	23.1578	PLFLAVSQRKVKMVEFLLKKKANINAVDYLGRSALIHAVTLGEKDIVILL	ANKRD36C	Ankyrin repeat domain-containing protein 36C	HR: 2.12 (95% CI, 0.85 - 5.27), p = 0.105
1135.49	27.7904	KSEHSEAPDH	NEB	Nebulin	HR: 0.84 (95% CI, 0.34 - 2.08), p = 0.714
8175.89	19.4729	--	--	--	HR: 1.88 (95% CI, 0.75 - 4.71), p = 0.176
9866.38	20.8267	--	--	--	HR: 2.21 (95% CI, 1.04 - 4.68), p = 0.039
1179.51	27.7784	pGEDGRpGPpGP	COL2A1	Collagen alpha-1(II) chain	HR: 0.36 (95% CI, 0.12 - 1.09), p = 0.07
1396.62	26.6326	SpGERGETGPpGPAG	COL3A1	Collagen alpha-1(III) chain	HR: 0.19 (95% CI, 0.03 - 1.27), p = 0.088
1522.68	22.2303	SpGSpGPDGKTGPpGPA	COL1A1	Collagen alpha-1(I) chain	HR: 3.84 (95% CI, 0.76 - 19.45), p = 0.104
1795.79	24.9254	QGPSGASGERGppGPmGpP	COL1A1	Collagen alpha-1(I) chain	HR: 0.26 (95% CI, 0.08 - 0.88), p = 0.03
1834.84	24.2139	GARGNDGARGSDGQPGPpGP	COL3A1	Collagen alpha-1(III) chain	HR: 0.37 (95% CI, 0.15 - 0.91), p = 0.03
1942.83	31.0501	GPpGSPGEDGPAGEPGPpGPEG	COL15A1	Collagen alpha-1(XV) chain	HR: 0.42 (95% CI, 0.11 - 1.55), p = 0.193
1954.97	25.4453	NPPKPMPNPNPNHPSSSGS	CD99	CD99 antigen	HR: 0.27 (95% CI, 0.1 - 0.71), p = 0.008
2007.94	22.1159	DGESGRpGRpGERGLpGPpG	COL3A1	Collagen alpha-1(III) chain	HR: 2.15 (95% CI, 0.84 - 5.48), p = 0.11

## Sheet: S5. 36-peptide biomarkers_
Supplementary Table S5. Comparative analysis of the reported peptide biomarkers (at the protein level) with BC tissue proteomics data (publicly available by Latosinska et al.21 and Chen et al22 ) and TCGA gene expression data from BC patients (available through Human Protein Atlas- the Pathology Atlas from Human Cancer49). Data on IHC analysis based on available literature data are additionally i…
Protein Name	Protein Symbol	Number of peptide sequences	HR (Avg. HR*)	P value	Regulation of abundance	Tissue proteomics studies (publicly available datasets )	TCGA (mRNA abundance/ Human protein atlas)	IHC (literature data)	Reference Study (PMID)
Ankyrin repeat domain-containing protein 36C	ANKRD36C	1	2.12	p = 0.105	Increased abundance in relapse	N/A	High expression correlates to lower 5-yr survival; p=0.18	N/A
CD99 antigen	CD99	1	0.27	p = 0.008	Decreased abundance in relapse	N/A	High expression correlates to lower 5-yr survival; p=0.036	Tissue expression of CD99 was down-regulated in MIBC (T2+), p<0.01	20217126
Collagen alpha-1(I) chain	COL1A1	9	1,94*	p < 0.533	Increased abundance in relapse	Fold (T2+/Ta)=0.42, p=0.55¥; Fold (T1/N1)=0.98, Fold (T2/N2)=0.52ǂ	High expression correlates to lower 5-yr survival; p=0.0039	Dense staining associated with progression, p=0.0145	27655672
Collagen alpha-1(II) chain	COL2A1	1	0.36	p = 0.07	Decreased abundance in relapse	Fold (T2+/Ta)=0.25, p=0.37¥	High expression correlates to lower 5-yr survival; p=0.1	N/A
Collagen alpha-1(III) chain	COL3A1	6	1,77*	p < 0.175	Increased abundance in relapse	Fold (T2+/Ta)=0.39, p=0.54¥; Fold (T1/N1)=0.47, Fold (T2/N2)=0.26ǂ	High expression correlates to lower 5-yr survival; p=0.0062	High expression correlates to lower survival; p=0.042	29050298; 23383328
Collagen alpha-1(V) chain	COL5A1	2	2,33*	p < 0.123	Increased abundance in relapse	Fold (T2+/Ta)=1.47, p=0.52¥	High expression correlates to lower 5-yr survival; p=0.0025	High expression correlates to MIBC; p=N/A	23383328
Collagen alpha-1(VI) chain	COL6A1	1	2.65	p = 0.105	Increased abundance in relapse	Fold (T2+/Ta)=1.78, p=0.98¥	High expression correlates to lower 5-yr survival; p=0.00045	N/A
Collagen alpha-1(VIII) chain	COL8A1	1	0.89	p = 0.8	Decreased abundance in relapse	N/A	High expression correlates to lower 5-yr survival; p=0.0013	N/A
Collagen alpha-1(XI) chain	COL11A1	1	0.56	p = 0.096	Decreased abundance in relapse	N/A	High expression correlates to lower 5-yr survival; p=0.023	N/A
Collagen alpha-1(XIV) chain	COL14A1	1	3.15	p = 0.051	Increased abundance in relapse	Fold (T2+/Ta)=0.90,p=0.82¥; Fold (T1/N1)=0.40, Fold (T2/N2)=1.03ǂ	High expression correlates to lower 5-yr survival; p=0.00010	N/A
Collagen alpha-1(XV) chain	COL15A1	1	0.42	p = 0.193	Decreased abundance in relapse	Fold (T2+/Ta)=0.88, p=0.91¥	High expression correlates to lower 5-yr survival; p=0.00031	N/A
Collagen alpha-2(IV) chain	COL4A2	1	0.62	p = 0.063	Decreased abundance in relapse	Fold (T2+/Ta)=1.22, p=0.77¥, Fold (T1/N1)=2.12, Fold (T2/N2)=1.86ǂ	High expression correlates to lower 5-yr survival; p=0.00092	N/A
Collagen alpha-3(IV) chain	COL4A3	1	8.75	p = 0.026	Increased abundance in relapse	N/A	High expression correlates to lower 5-yr survival; p=0.13	N/A
Collagen alpha-4(IV) chain	COL4A4	1	3.53	p = 0.013	Increased abundance in relapse	N/A	High expression correlates to lower 5-yr survival; p=0.041	N/A
Fibrinogen alpha chain	FGA	1	2.22	p = 0.028	Increased abundance in relapse	Fold (T2+/Ta)=1.87, p=0.39¥	N/A	N/A
Forkhead box protein D2	FOXD2	1	3.11	p = 0.021	Increased abundance in relapse	N/A	High expression correlates to lower 5-yr survival; p=0.059	N/A
Nebulin	NEB	1	0.84	p = 0.714	Decreased abundance in relapse	N/A	Low expression correlates with lower survival; p=0.041	LASP1/ LASP2 suppress BC
Peptidoglycan recognition protein 1	PGLYRP1	1	4.86	p = 0.009	Increased abundance in relapse	N/A	Low expression correlates with lower survival; p=0.0044	N/A
Polymeric immunoglobulin receptor	PIGR	1	3.64	p = 0.014	Increased abundance in relapse	N/A	Low expression correlates with lower survival; p=0.034	Staining revealed no correlation with grade/stage	1759330
*Avg. HR: For more than one peptide sequences the average HR is calculated
¥ Latosinska et al. Oncotarget. 2017 Apr 20;8(41):69435-69455.
ǂChen et al. Mol Cell Proteomics. 2015 Sep;14(9):2466-78

## Sheet: S6.106-peptide biomarkers
Supplementary Table S6. Comparative analysis of the reported peptide biomarkers (at the protein level) with BC tissue proteomics data (publicly available by Latosinska et al.21 and Chen et al22 ) and TCGA gene expression data from BC patients (available through Human Protein Atlas- the Pathology Atlas from Human Cancer49). Data on IHC analysis based on available literature data are additionally i…
Protein Name	Protein Symbol	Number of peptide sequences	p-value (*)	Fold regulation (Avg*)	Fold regulation	Regulation of abundance	Tissue proteomics studies (publicly available datasets )	TCGA (mRNA abundance/ Human protein atlas)	IHC (literature data)	Reference Study (PMID)
14-3-3 protein sigma, SFN	SFN	1	0.00103505	0.438385	0.438385	down	Fold (T2+/Ta)=1.38, p=0.20¥; Fold (T1/N1)=1.89, Fold (T2/N2)=2.07, Fold (T4/N4)=0.83ǂ	High expression correlates with lower survival; p=0.021	Low 14-3-3σ expression was correlated with poorer cancer-specific survival (χ 2 = 33.295, P < 0.05)	24234332
1-phosphatidylinositol 4,5-bisphosphate phosphodiesterase beta-4, PLCB4	PLCB4	1	0.0309727	0.566235	0.566235	down	N/A	Low expression correlates with lower survival; p=0.045	Low tissue expression in T2+ vs T1	27683119
A disintegrin and metalloproteinase with thrombospondin motifs 1, ADAMTS1	ADAMTS1	1	0.000398909	2.15203	2.15203	up	N/A	High expression correlates with lower survival; p=0.16	Data on protein expression on BC exist (IHC), no comparison though is reported	29038419
Apolipoprotein A-I	APOA1	6	<0,0003255328	6.02078	2.8179	up	Fold (T2+/Ta)=0.49, p=0.24¥;	Low expression correlates with lower survival; p=0.095	N/A
Basement membrane-specific heparan sulfate proteoglycan core protein	HSPG2	1	0.000309616	1.48458	1.48458	up	Fold (T2+/Ta)=1.06, p=0.94¥;	High expression correlates with lower survival; p=0.0028	N/A
Beta-2-microglobulin	B2M	2	<0,001812927	0.185588	0.279433	down	N/A	Low expression correlates with lower survival; p=0.022	Loss of tissue B2M correlated with lack of response to BCG treatment	1710534
Bromodomain-containing protein 1	BRD1	1	5.20586e-07	11.3593	11.3593	up	N/A	Low expression correlates with lower survival; p=0.004	N/A
CD99 antigen	CD99	3	<0,04598553	1.37925	1.16272	up	N/A	High expression correlates with lower survival; p=0.036	Tissue expression of CD99 was down-regulated in MIBC (T2+), p<0.01	20217126
Cleavage stimulation factor subunit 2	CSTF2	1	0.000126181	1.54138	1.54138	up	N/A	High expression correlates with lower survival; p=0.29	N/A
Collagen alpha-1(I) chain	COL1A1	16	<0,03758028	1.43168	1.75612	up	Fold (T2+/Ta)=0.42, p=0.55¥; Fold (T1/N1)=0.98, Fold (T2/N2)=0.52ǂ	High expression correlates to lower 5-yr survival; p=0.0039	Dense staining associated with progression, p=0.0145	27655672
Collagen alpha-1(II) chain	COL2A1	2	<0,00470355	1.00719	1.57862	up	Fold (T2+/Ta)=0.25, p=0.37¥	High expression correlates to lower 5-yr survival; p=0.1	N/A
Collagen alpha-1(III) chain	COL3A1	13	<0,02610824	1.98507	0.989981	down	Fold (T2+/Ta)=0.39, p=0.54¥; Fold (T1/N1)=0.47, Fold (T2/N2)=0.26ǂ	High expression correlates to lower 5-yr survival; p=0.0062	High expression correlates to lower survival; p=0.042	29050298; 23383328
Collagen alpha-1(V) chain	COL5A1	1	0.0464807	1.57544	1.57544	up	Fold (T2+/Ta)=1.47, p=0.52¥	High expression correlates to lower 5-yr survival; p=0.0025	High expression correlates to MIBC; p=N/A	23383328
Collagen alpha-1(VII) chain	COL7A1	1	0.0482236	0.862473	0.862473	down	N/A	High expression correlates to lower 5-yr survival; p=0.0039	N/A
Collagen alpha-1(X) chain	COL10A1	1	0.00097945	3.19292	3.19292	up	N/A	High expression correlates to lower 5-yr survival; p=0.021	N/A
Collagen alpha-1(XV) chain	COL15A1	1	0.00180337	1.44623	1.44623	up	Fold (T2+/Ta)=0.88, p=0.91¥	High expression correlates to lower 5-yr survival; p=0.00031	N/A
Collagen alpha-1(XVII) chain, COL17A1	COL17A1	3	<0,001087684	1.52553	1.84622	up	N/A	Low expression correlates with lower survival; p=0.083	N/A
Collagen alpha-1(XXIII) chain	COL23A1	3	<0,02500022	1.23083	1.64248	up	N/A	High expression correlates to lower 5-yr survival; p=0.24	N/A
Collagen alpha-2(I) chain	COL1A2	4	<0,0002839272	10.9325	2.53838	up	Fold (T2+/Ta)=0.43, p=0.54¥; Fold (T1/N1)=0.20, Fold (T2/N2)=0.28ǂ	High expression correlates to lower 5-yr survival; p=0.0033	Dense staining associated with progression, p=0.0145	27655672
Collagen alpha-2(V) chain	COL5A2	1	0.0334587	1.59693	1.59693	up	Fold (T2+/Ta)=1.64, p=0.24¥;	High expression correlates to lower 5-yr survival; p=0.00036	N/A
Collagen alpha-2(XI) chain	COL11A2	1	0.000493669	1.5987	1.5987	up	N/A	Low expression correlates with lower survival; p=0.060	N/A
Cubilin	CUBN	1	0.0174959	0.529016	0.529016	down	N/A	High expression correlates to lower 5-yr survival; p=0.19	N/A
Diacylglycerol kinase kappa	DGKK	1	0.000786707	1.8629	1.8629	up	N/A	Low expression correlates with lower survival; p=0.0046	N/A
Disintegrin and metalloproteinase domain-containing protein 22	ADAM22	1	0.0458775	1.20114	1.20114	up	N/A	Low expression correlates with lower survival; p=0.047	N/A
FERM domain-containing protein 4A	FRM4A	1	0.0222454	1.03728	1.03728	up	N/A	N/A	N/A
Fibrillin-2, FBN2	FBN2	1	0.00363378	1.74564	1.74564	up	N/A	High expression correlates to lower 5-yr survival; p=0.000074	N/A
Fibrinogen alpha chain	FGA	1	4.17079e-07	2.85778	2.85778	up	Fold (T2+/Ta)=1.87, p=0.39¥	N/A	N/A
Fibrinogen beta chain	FGB	1	0.00106806	1.58053	1.58053	up	Fold (T2+/Ta)=1.60, p=0.46¥;	N/A	Increased staining with higher tumour stage (P < 0.001)	23470167
FRAS1-related extracellular matrix protein 2, FREM2	FREM2	1	0.00208144	0.672859	0.672859	down	N/A	Low expression correlates with lower survival; p=0.31	N/A
Glutamate receptor ionotropic, NMDA1	GRIN2D	1	0.0238474	1.06252	1.06252	up	N/A	High expression correlates to lower 5-yr survival; p=0.11	N/A
Hemoglobin subunit alpha	HBA1	2	<0,004323816	4.52137	4.38258	up	Fold (T2+/Ta)=0.4, p=0.04¥;	Low expression correlates with lower survival; p=0.096	N/A
Hemoglobin subunit beta, HBB	HBB	2	<0,005282854	6.02061	4.50172	up	N/A	Low expression correlates with lower survival; p=0.064	N/A
Histidine-rich glycoprotein	HRG1	1	0.0475789	1.20006	1.20006	up	Fold (T2+/Ta)=1.10, p=0.9¥;	Low expression correlates with lower survival; p=0.027	N/A
Homeobox protein Hox-B3	HOXB3	1	6.00942e-06	10.041	10.041	up	N/A	Low expression correlates with lower survival; p=0.0000084	N/A
Insulin	INS	1	3.2274e-05	0.946889	0.946889	down	N/A	N/A	N/A
Laminin subunit alpha-2	LAMA2	1	3.10625e-05	2.00402	2.00402	up	N/A	High expression correlates to lower 5-yr survival; p=0.000037	N/A
Leucine-rich repeat-containing protein 25	LRC25	1	9.09539e-06	1.51352	1.51352	up	N/A	High expression correlates to lower 5-yr survival; p=0.11	N/A
Low-density lipoprotein receptor-related protein 2	LRP2	1	0.0281568	1.06828	1.06828	up	N/A	Low expression correlates with lower survival; p=0.016	N/A
Membrane-associated progesterone receptor component 1, PGRMC1	PGRMC1	1	5.33915e-09	2.09408	2.09408	up	N/A	Low expression correlates with lower survival; p=0.11	Increase tissue expression between NMIBC and normal. Decrease tissue staining between NMIBC and MIBC	29050215
Mitogen-activated protein kinase 14	MAPK14	1	0.000101708	2.09525	2.09525	up	Fold (T2+/Ta)=4.76, p=0.1¥;	High expression correlates to lower 5-yr survival; p=0.16	N/A
Peptidyl-prolyl cis-trans isomerase-like 4	PPIL4	1	0.0344957	0.612028	0.612028	down	N/A	High expression correlates to lower 5-yr survival; p=0.079	N/A
Polymeric immunoglobulin receptor	PIGR	1	0.00253803	1.52247	1.52247	up	N/A	Low expression correlates with lower survival; p=0.034	Staining revealed no correlation with grade/stage	1759330
Rho guanine nucleotide exchange factor 25, ARHGEF25	ARHGEF25	1	0.00365019	1.28056	1.28056	up	N/A	High expression correlates to lower 5-yr survival; p=0.0032	N/A
Serine/threonine-protein kinase D1	PRKD1	1	0.00705527	0.900739	0.900739	down	N/A	Low expression correlates with lower survival; p=0.39	N/A
SH3 and multiple ankyrin repeat domains protein 2	SHANK2	1	0.00818283	0.780031	0.780031	down	N/A	Low expression correlates with lower survival; p=0.048	N/A
Small proline-rich protein 3	SPRR3	1	0.0103631	4.52896	4.52896	up	N/A	High expression correlates to lower 5-yr survival; p=0.016	N/A
Sodium/potassium-transporting ATPase subunit gamma	ATNG	1	0.0368128	2.0293	2.0293	up	N/A	Low expression correlates with lower survival; p=0.03	N/A
Thioredoxin-dependent peroxide reductase, mitochondrial	PRDX3	1	0.00375585	1.44665	1.44665	up	Fold (T2+/Ta)=0.79, p=0.53¥;	Low expression correlates with lower survival; p=0.12	N/A
Transcription intermediary factor 1-alpha, TRIM24	TRIM24	1	0.000163556	0.332139	0.332139	down	N/A	Low expression correlates with lower survival; p=0.063	More dense staining in BC tumours than normal epithelium	25846736
¥ Latosinska et al. Oncotarget. 2017 Apr 20;8(41):69435-69455.
ǂChen et al. Mol Cell Proteomics. 2015 Sep;14(9):2466-78
